# Supplementary material for: Timing of Vertical Head, Withers and Pelvis Movements Relative to the Footfalls in Different Equine Gaits and Breeds
Source: Animals (Basel). 2022 Nov 7;12(21):3053. doi: 10.3390/ani12213053 (PMC9657284; doi:10.3390/ani12213053)
Supplement: Supplementary file 1 [file animals-12-03053-s001.zip]

Archive with 1 entries (1 files):
- animals-1860504-supplementary.pdf
